# Supplementary material for: Acquired Radioresistance Through Adaptive Evolution with Gamma Radiation as Selection Pressure: Increased Expression and Induction of Anti-Stress Genes
Source: Int J Mol Sci. 2025 Jul 28;26(15):7275. doi: 10.3390/ijms26157275 (PMC12346926; doi:10.3390/ijms26157275)
Supplement: Supplementary file 1 [file ijms-26-07275-s001.zip]

Archive with 1 entries (1 files):
- ijms-3550254-supplementary.pdf
